# Supplementary material for: The Mode of Action of Isocyanide in Three Aquatic Organisms, Balanus amphitrite, Bugula neritina and Danio rerio
Source: PLoS One. 2012 Sep 18;7(9):e45442. doi: 10.1371/journal.pone.0045442 (PMC3445549; doi:10.1371/journal.pone.0045442)
Supplement: Table S1 — UPLC-MS/MS result for isocyanide binding proteins in Bugula neritina . Related to Figure 1d. (XLS) [file pone.0045442.s004.xls]

## Sheet: bugula
Spot No.	Annotation	Accession No.	Mascot score (No. of unique peptide)	Unique peptide	Miss cleavage	Score	Expect	Molecular weight (kD)*
1	protein unidentified
2	voltage dependant anion channel	Contig5862_5	358 (7)	K.GYHLNTWK.V	0	5	1.8e-32	34.5
				K.VLGVLESEYSFK.D	0	77
				K.LTAEGSFNPSSGNK.R	0	113
				K.LTAEGSFNPSSGNKR.G	1	29
				K.NDFLNLNLDVDSAGGATVR.G	0	17
				K.YNISDDTNIK.I	0	35
				K.VTNQSLMGVSLQQR.L	0	93
2	voltage dependant anion channel	Contig5370_4	154 (2)	K.LATTGQSNIESGK.T	0	90	4.5e-12	>28
				K.TSFITSYNVTTTK.K	0	64
*The molecular weight shown here is based on the bugula protein database, which was built from a transcriptome database. The actual protein molecular weight may differ from the entry in the database because of sequence miss-assembly and mRNA/protein modifications. Both entries of voltage dependant anion channel in the database are not in their full-length form. But their most similar protein iden…
