# Supplementary material for: The Mode of Action of Isocyanide in Three Aquatic Organisms, Balanus amphitrite, Bugula neritina and Danio rerio
Source: PLoS One. 2012 Sep 18;7(9):e45442. doi: 10.1371/journal.pone.0045442 (PMC3445549; doi:10.1371/journal.pone.0045442)
Supplement: Table S2 — UPLC-MS/MS result for isocyanide binding proteins in Balanus amphitrite. Related to Figure 1e. (XLS) [file pone.0045442.s005.xls]

## Sheet: barnacle
Annotation	Accession No.	Mascot score (No. of unique peptide)	Unique peptide	Miss cleavage	Score	Expect	Molecular weight (kD)
cytochrome P450	isotig18086_24	961(14)	R.AGIFFNEGPLWQEQR.R	0	29	7.3e-92	~50
			R.RFDYDDPER.Q	1	59
			R.FVAPESSGFNK.I	0	68
			K.VYHSAMQGLFGPCIAEHR.A	0	43
			R.DFIDAFLIESQRPDAEKR.G	1	75
			R.GFDENNLR.T	0	43
			K.VQAELDEVVGEGR.L	0	79
			R.LPSYEDRPR.L	0	41
			R.LPYTEAVMTEIWR.Y	0	64
			R.YTSFVPLAVPHR.S	0	65
			R.SSVGPAQLGGYTLPK.D	0	89
			R.GHWGDPDVFRPER.F	0	25
			R.KDDYFVPFGLGK.R	0	76
			R.ACLGESMAR.T	0	34
NADH-ubiquinone oxidoreductase	isotig11604_32	498(12)	R.AHGNLSDDDRIFTNLYGR.H	1	32	1.5e-45	~50
			R.IFTNLYGR.H	0	39
			K.GADWILGEIK.A	0	42
			R.GGAGFPTGMK.W	0	17
			K.WSFMSKPPDGRPK.Y	0	21
			K.YLVVNADEGEPGTCK.D	0	72
			K.LVEGCLVAGR.A	0	59
			R.AAYIYIR.G	0	21
			K.NACGSGYDFDVYMHR.G	0	81
			R.GGTWFAGFGRPR.N	0	28
			K.LFNISGHVNNPCTVEEEMSVPLK.Q	0	78
			R.EGTGWMDK.V	0	8
